# Supplementary material for: A high-resolution haplotype-resolved Reference panel constructed from the China Kadoorie Biobank Study
Source: Nucleic Acids Res. 2023 Oct 23;51(21):11770–82. doi: 10.1093/nar/gkad779 (PMC10681741; doi:10.1093/nar/gkad779)
Supplement: gkad779_Supplemental_Files [file gkad779_supplemental_files.zip]

Archive with 2 entries (2 files):
- 04-Supplementary Figures-.pdf
- 05-Supplementary Tables.xlsx
