# Supplementary material for: A high-resolution haplotype-resolved Reference panel constructed from the China Kadoorie Biobank Study
Source: Nucleic Acids Res. 2023 Oct 23;51(21):11770–82. doi: 10.1093/nar/gkad779 (PMC10681741; doi:10.1093/nar/gkad779)
Supplement: gkad779_Supplemental_Files [file gkad779_supplemental_files.zip › 05-Supplementary Tables.xlsx]

## Sheet: Table S1
Table S1. The details of the 3x3 confusion matrix
		Call state
		HOM_REF	HET_REF_VAR	HOM_VAR
True state	HOM_REF	TN	FP	FP
	HET_REF_VAR	FN	TP	FP
	HOM_VAR	FN	FP	TP
Notes: HOM_REF represents homozygous reference allele, HET_REF_VAR represents heterozygous (carrying both reference and alternate alleles), and HOM_VAR represents a homozygous alternate.

## Sheet: Table S2
Table S2. The common pathogenic variants annotated by ClinVar
ID	CHROM	POS	REF	ALT	AF	GENE	DISEASE	gnomAD AF EAS
rs7417106	1	976215	A	G	0.9468	PERM1	Renal tubular epithelial cell apoptosis|Neutrophil inclusion bodies	0.9429
rs5082	1	161223893	G	A	0.9229	APOA2	Hypercholesterolemia	0.9049
rs2280789	17	35879999	A	G	0.3531	CCL5	Human immunodeficiency virus type 1	0.3285
rs72970252	19	501701	G	GACACCACCTCCCCGGAGCCTCCCA	0.2391	MADCAM1|MADCAM1-AS1	Hepatocellular carcinoma	NA
rs2280788	17	35880401	G	C	0.1182	CCL5	Human immunodeficiency virus type 1	0.1117
rs767434913	6	16327681	CTGA	C	0.1136	ATXN1|LOC108663993	Hepatocellular carcinoma	NA
rs3754413	1	226736495	C	T	0.0737	ITPKB	Myeloproliferative neoplasm	0.0731
rs72474224	13	20189473	C	T	0.0522	GJB2	Inborn genetic diseases|Rare genetic deafness|Knuckle pads, deafness AND leukonychia syndrome|Autosomal dominant nonsyndromic hearing loss 3A|X-linked mixed hearing loss with perilymphatic gusher|Autosomal recessive nonsyndromic hearing loss 1A|Autosomal dominant keratitis-ichthyosis-hearing loss syndrome|Ichthyosis, hystrix-like, with hearing loss|Mutilating keratoderma|Palmoplantar keratoderma-…	0.0854
rs77592601	11	75561608	C	T	0.051	SERPINH1	Preterm premature rupture of membranes	0.0479

## Sheet: Table S3
Table S3. Common Variants were predicted as deleterious by SIFT or PolyPhen
CHR	POS	SYMBOL	SIFT	PolyPhen
1	23484021	ASAP3	Deleterious (0.03)	Possibly_damaging (0.758)
1	160195064	CASQ1	Deleterious (0)	Probably_damaging (1)
1	204230475	PLEKHA6	Deleterious (0)	Probably_damaging (0.958)
2	26187502	GAREM2	Deleterious (0.02)	Benign (0.001)
4	139889433	MAML3	Deleterious (0.01)	Probably_damaging (0.994)
4	152323001	FBXW7	Deleterious (0.05)	Probably_damaging (0.927)
6	158479932	TULP4	Deleterious (0.02)	Probably_damaging (0.93)
7	95316772	PON1	Deleterious (0)	Benign (0.031)
9	22006132	CDKN2B	Deleterious (0)	Probably_damaging (0.998)
12	7652495	APOBEC1	Deleterious (0.03)	Benign (0.299)
14	19747851	OR4Q3	Deleterious (0.02)	Benign (0.024)
15	28215707	HERC2	Deleterious (0.02)	Benign (0.174)
19	57253463	ZNF805	Deleterious (0.02)	Benign (0.281)
22	45430916	RIBC2	Deleterious (0.03)	Benign (0.062)
1	21814523	LDLRAD2	Tolerated (0.07)	Possibly_damaging (0.694)
1	64835430	JAK1	Tolerated (0.17)	Probably_damaging (0.957)
2	25744322	ASXL2	Tolerated (0.15)	Probably_damaging (0.984)
2	85302574	TCF7L1	Tolerated (0.11)	Possibly_damaging (0.673)
2	127719307	WDR33	Tolerated_low_confidence (0.13)	Possibly_damaging (0.514)
5	141489460	PCDHGC5	Tolerated (0.24)	Possibly_damaging (0.583)
8	29018818	HMBOX1	Tolerated (0.06)	Possibly_damaging (0.861)
10	133230794	UTF1	Tolerated (0.11)	Possibly_damaging (0.795)
12	120641221	CABP1	Tolerated_low_confidence (0.09)	Possibly_damaging (0.829)
Notes: The 4th and 5th columns refer to prediction_type (prediction_score) by SIFT and PolyPhen, respectively. A SIFT score is a normalized probability of observing the new amino acid at that position, ranging from 0 to 1. A value of 0-0.05 is predicted to affect protein function. For the PolyPhen score, a value close to 1 means likely damaging.

## Sheet: Table S4
Table S4. The GWAS results of 100,706 microarray data after imputation
chrom	pos	pvalue	size	log10_pvalue	locusID	gene	if identifeid before imputation
1	16979534	5.6192e-17	86195	16.2503	0	MFAP2	TRUE
1	19633013	1.83365e-08	86195	7.7367	1	NBL1	TRUE
1	37968634	2.47878e-09	86195	8.6058	2	SF3A3	TRUE
1	45554960	1.00345e-08	86195	7.9985	3	AKR1A1	TRUE
1	47455614	1.50343e-09	86195	8.8229	4	<FOXD2	FALSE
1	51033429	9.56079e-11	86195	10.0195	5	MIR4421>	TRUE
1	118307139	3.88852e-24	86195	23.4102	6	<RNA5SP56	TRUE
1	149934520	3.567e-17	86195	16.4477	7	MTMR11	TRUE
1	172217181	1.4255e-08	86195	7.846	8	DNM3	TRUE
1	176812221	1.19202e-11	86195	10.9237	9	PAPPA2	TRUE
1	184051811	2.09856e-13	86195	12.6781	10	TSEN15	TRUE
1	218448977	1.61617e-13	86195	12.7915	11	<TGFB2	TRUE
2	24927889	8.22721e-09	86195	8.0847	12	<ADCY3	TRUE
2	36416879	4.0169e-08	86195	7.3961	13	CRIM1	FALSE
2	54666100	1.12049e-10	86195	9.9506	14	SPTBN1	TRUE
2	55869757	8.05206e-57	86195	56.0941	15	EFEMP1	TRUE
2	71319769	3.19651e-14	86195	13.4953	16	ZNF638>	TRUE
2	74554248	1.72123e-11	86195	10.7642	17	DOK1	FALSE
2	88634572	9.26399e-17	86195	16.0332	18	<EIF2AK3-DT	TRUE
2	217423502	9.37567e-13	86195	12.028	19	DIRC3	TRUE
2	219198097	8.54168e-19	86195	18.0685	20	ZFAND2B>	TRUE
2	224001995	6.82806e-10	86195	9.1657	21	SERPINE2	TRUE
2	232088390	9.50631e-50	86195	49.022	22	DIS3L2	TRUE
3	9933702	2.49652e-10	86195	9.6027	23	<IL17RC	FALSE
3	72351544	2.16806e-10	86195	9.6639	24	RYBP>	TRUE
3	114486257	2.07531e-09	86195	8.6829	25	ZBTB20	FALSE
3	129301935	2.44619e-10	86195	9.6115	26	HMCES	FALSE
3	134492070	5.92627e-09	86195	8.2272	27	CEP63	TRUE
3	141392167	2.62237e-45	86195	44.5813	28	ZBTB38	TRUE
3	172279149	1.58025e-11	86195	10.8013	29	FNDC3B	TRUE
3	187728271	2.5283e-11	86195	10.5972	30	BCL6	TRUE
4	3432609	5.91647e-10	86195	9.2279	31	RGS12	TRUE
4	8596971	7.86695e-13	86195	12.1042	32	CPZ	FALSE
4	12887462	5.86559e-12	86195	11.2317	33	U6>	TRUE
4	17875864	3.76648e-52	86195	51.4241	34	LCORL	TRUE
4	56901169	8.07304e-16	86195	15.093	35	REST>	TRUE
4	72663683	1.92491e-12	86195	11.7156	36	<ADAMTS3	TRUE
4	81214076	1.30196e-13	86195	12.8854	37	PRKG2	TRUE
4	143572748	8.94064e-10	86195	9.0486	38	FREM3>	TRUE
4	144665307	7.89439e-22	86195	21.1027	39	HHIP	TRUE
5	42671641	3.3523e-19	86195	18.4747	40	GHR	TRUE
5	55620899	7.45916e-09	86195	8.1273	41	SLC38A9>	TRUE
5	65349044	6.34596e-09	86195	8.1975	42	ADAMTS6	FALSE
5	112659384	4.68778e-10	86195	9.329	43	<LINC02200	TRUE
5	115742544	7.22069e-09	86195	8.1414	44	RNU2-49P>	FALSE
5	135005252	9.73369e-09	86195	8.0117	45	CATSPER3	TRUE
5	171854150	3.51413e-15	86195	14.4542	46	FBXW11>	TRUE
5	177089630	2.40542e-09	86195	8.6188	47	FGFR4	TRUE
6	7722447	1.45347e-10	86195	9.8376	48	BMP6>	TRUE
6	26200449	7.7491e-38	86195	37.1107	49	HIST1H2BF	TRUE
6	27054257	6.78015e-09	86195	8.1688	50	VN1R13P>	FALSE
6	29533150	4.47088e-08	86195	7.3496	51	LINC01015	TRUE
6	32430017	1.54817e-14	86195	13.8102	52	HLA-DRA>	TRUE
6	34237688	7.41988e-41	86195	40.1296	53	HMGA1	TRUE
6	43034983	1.5588e-09	86195	8.8072	54	RN7SL403P>	TRUE
6	45005700	1.33539e-12	86195	11.8744	55	SUPT3H	TRUE
6	75454873	4.60021e-10	86195	9.3372	56	FILIP1	FALSE
6	80734606	1.67273e-11	86195	10.7766	57	<RPSAP72	TRUE
6	85478026	9.81568e-09	86195	8.0081	58	NT5E	FALSE
6	104928611	2.55364e-18	86195	17.5928	59	LIN28B-AS1	TRUE
6	130024690	3.84383e-17	86195	16.4152	60	L3MBTL3	TRUE
6	131073414	3.78319e-13	86195	12.4221	61	<EPB41L2	TRUE
6	142345724	4.85424e-19	86195	18.3139	62	ADGRG6	TRUE
6	151808410	5.29137e-18	86195	17.2764	63	ESR1	TRUE
7	2824952	2.11734e-28	86195	27.6742	64	GNA12	TRUE
7	19208655	3.28322e-09	86195	8.4837	65	<FERD3L	FALSE
7	32868716	2.23998e-18	86195	17.6498	66	KBTBD2	FALSE
7	38109856	4.67591e-11	86195	10.3301	67	STARD3NL>	TRUE
7	46033652	2.74255e-10	86195	9.5618	68	<TTC4P1	TRUE
7	73890306	1.56575e-09	86195	8.8053	69	<TMEM270	FALSE
7	92699642	4.06786e-12	86195	11.3906	70	CDK6	TRUE
8	23314832	3.23377e-09	86195	8.4903	71	LOXL2	TRUE
8	28753642	4.11912e-09	86195	8.3852	72	EXTL3	FALSE
8	56226117	1.38851e-12	86195	11.8575	73	<CHCHD7	TRUE
8	134714037	6.05185e-13	86195	12.2181	74	<ZFAT	TRUE
9	95605354	3.29915e-15	86195	14.4816	75	<PTCH1	TRUE
9	106847273	6.08046e-11	86195	10.2161	76	<RNA5SP292	FALSE
9	111559407	1.12694e-08	86195	7.9481	77	PTGR1	FALSE
9	115710367	1.69807e-12	86195	11.77	78	U2>	TRUE
9	130557112	6.1031e-09	86195	8.2144	79	FUBP3>	TRUE
9	136245358	2.78092e-16	86195	15.5558	80	QSOX2	TRUE
10	12903180	5.11638e-15	86195	14.291	81	CCDC3	TRUE
10	68548358	2.20631e-10	86195	9.6563	82	<TMEM14DP	TRUE
10	79379706	6.02475e-16	86195	15.2201	83	ZCCHC24>	TRUE
10	96981536	1.23467e-08	86195	7.9084	84	LCOR	TRUE
10	124669412	4.44252e-08	86195	7.3524	85	FAM53B	FALSE
10	126290849	2.64873e-08	86195	7.577	86	ADAM12	FALSE
11	2146751	7.48076e-15	86195	14.1261	87	IGF2-AS	TRUE
11	2792092	6.58605e-16	86195	15.1814	88	KCNQ1	TRUE
11	9516357	1.18008e-10	86195	9.9281	89	ZNF143	TRUE
11	14449593	1.52843e-15	86195	14.8158	90	COPB1>	TRUE
11	26994864	5.90431e-14	86195	13.2288	91	FIBIN	TRUE
11	35461973	7.26196e-09	86195	8.1389	92	PAMR1	FALSE
11	48089049	2.1346e-09	86195	8.6707	93	PTPRJ	FALSE
11	69457328	4.43881e-12	86195	11.3527	94	LINC02747>	TRUE
11	75570564	3.28927e-10	86195	9.4829	95	SERPINH1	TRUE
11	120477735	1.07657e-15	86195	14.968	96	ARHGEF12	TRUE
11	128033959	1.20925e-10	86195	9.9175	97	LINC02725>	TRUE
12	562077	1.58855e-08	86195	7.799	98	B4GALNT3	TRUE
12	8912025	2.63082e-09	86195	8.5799	99	PHC1>	TRUE
12	11705257	6.49304e-13	86195	12.1876	100	ETV6	TRUE
12	12725638	1.17036e-09	86195	8.9317	101	<CDKN1B	TRUE
12	27950981	1.78487e-08	86195	7.7484	102	PTHLH>	TRUE
12	53629310	5.01779e-17	86195	16.2995	103	<ATF7	TRUE
12	56305645	4.12129e-84	86195	83.385	104	CNPY2>	TRUE
12	57884488	1.96374e-09	86195	8.7069	105	<CTDSP2	FALSE
12	65740270	6.30371e-17	86195	16.2004	106	RPSAP52>	TRUE
12	93591706	1.60883e-13	86195	12.7935	107	<SOCS2	TRUE
12	102236525	1.041e-25	86195	24.9825	108	HELLPAR	TRUE
12	111259793	1.04661e-18	86195	17.9802	109	CUX2	TRUE
13	50595401	4.21918e-10	86195	9.3748	110	<DLEU1	TRUE
14	21456066	5.04563e-11	86195	10.2971	111	CHD8	FALSE
14	60618792	2.22953e-11	86195	10.6518	112	SALRNA1>	TRUE
14	91992079	8.4062e-23	86195	22.0754	113	TRIP11	TRUE
14	100723120	1.83108e-09	86195	8.7373	114	DLK1>	TRUE
15	51304099	1.72531e-21	86195	20.7631	115	CYP19A1	TRUE
15	75604157	8.48086e-14	86195	13.0716	116	SNUPN	TRUE
15	83899406	1.82448e-14	86195	13.7389	117	ADAMTSL3	TRUE
15	88857732	1.33591e-18	86195	17.8742	118	ACAN	TRUE
15	94017924	1.11141e-09	86195	8.9541	119	LINC01581	TRUE
15	98650295	1.14842e-26	86195	25.9399	120	IGF1R	TRUE
16	739297	5.19326e-09	86195	8.2846	121	CIAO3	TRUE
16	12791577	1.13287e-09	86195	8.9458	122	CPPED1	TRUE
16	51810315	6.24952e-09	86195	8.2042	123	<LINC01571	FALSE
16	86675135	6.42291e-09	86195	8.1923	124	LINC02189>	FALSE
16	89637957	1.91778e-21	86195	20.7172	125	DPEP1	TRUE
17	21364229	3.5021e-14	86195	13.4557	126	KCNJ12>	TRUE
17	30879403	4.68694e-16	86195	15.3291	127	ATAD5	TRUE
17	40434911	3.21776e-08	86195	7.4924	128	RPL23AP75>	TRUE
17	48941687	2.0578e-08	86195	7.6866	129	SNF8	TRUE
17	61412532	1.19799e-21	86195	20.9215	130	C17orf82	TRUE
17	63927378	5.00895e-31	86195	30.3003	131	CD79B>	TRUE
18	275025	1.16891e-08	86195	7.9322	132	<THOC1	FALSE
18	23153237	1.09472e-29	86195	28.9607	133	CABLES1	TRUE
18	49151137	1.6683e-19	86195	18.7777	134	DYM	TRUE
19	7213359	3.3762e-09	86195	8.4716	135	INSR	TRUE
19	10652538	2.26448e-10	86195	9.645	136	ILF3-DT	TRUE
19	41426707	2.43001e-12	86195	11.6144	137	B3GNT8	TRUE
20	6643796	1.77001e-09	86195	8.752	138	LINC01713>	TRUE
20	21237338	1.2631e-09	86195	8.8986	139	KIZ	TRUE
20	22510712	7.12816e-09	86195	8.147	140	LINC00261>	TRUE
20	33686574	1.23852e-09	86195	8.9071	141	<E2F1	FALSE
20	35438203	1.92094e-46	86195	45.7165	142	GDF5	TRUE
20	36987268	3.0222e-09	86195	8.5197	143	RBL1>	TRUE
20	58893095	4.11509e-19	86195	18.3856	144	GNAS	TRUE
22	32658701	1.17717e-11	86195	10.9292	145	SYN3	TRUE
22	46088855	1.12954e-12	86195	11.9471	146	MIRLET7BHG	TRUE
